# Supplementary material for: Can Differently Stabilized Silver Nanoparticles Modify Calcium Phosphate Precipitation?
Source: Materials (Basel). 2023 Feb 21;16(5):1764. doi: 10.3390/ma16051764 (PMC10003846; doi:10.3390/ma16051764)
Supplement: Supplementary file 1 [file materials-16-01764-s001.zip]

Archive with 1 entries (1 files):
- materials-2208425-supplementary.pdf
